# Supplementary material for: Differences in MHC-B diversity and KIR epitopes in two populations of wild chimpanzees
Source: Immunogenetics. 2019 Dec 3;71(10):617–33. doi: 10.1007/s00251-019-01148-3 (PMC6900261; doi:10.1007/s00251-019-01148-3)
Supplement: Supplementary file 1 — Primer sequences used for the amplification of the MHC-B exon two sequences (PCR I) and for the indexing of the particular sequencing libraries (PCR II). Small letters in the primer DNA sequence represent one example of the specific barcodes added to each particular sample. (XLSX 10 kb) [file 251_2019_1148_MOESM1_ESM.xlsx]

## Sheet: supplementary table 1
Supplementary Table 1: Primer sequences
name	PCR	direction	sequence 5' -3'
MHC_B_Exon_II_fwd_adapter	I	foward	ACACTCTTTCCCTACACGACGCTCTTCCGATCTGGGAGRAGCGAGGGRACYGCAG
MHC_B_Exon_II_rev_adapter	I	reverse	GTGACTGGAGTTCAGACGTGTGCTCTTCCGATCTCGGGHCGGGGTCACTCACC
P5_iPCR-LP-2	II	foward	AATGATACGGCGACCACCGAGATCTACACtgcagagACACTCTTTCCCTACACGACGCTCTT
P7_iPCR-301	II	reverse	CAAGCAGAAGACGGCATACGAGATcctgcgaGTGACTGGAGTTCAGACGTGT
Title: Differences in MHC-B diversity and KIR epitopes in two populations of wild chimpanzees
Journal: Immunogenetics
Authors: Vincent Maibach*, Kevin Langergraber, Fabian H. Leendertz, Roman M. Wittig, Linda Vigilant
*Department of Primatology, Max Planck Institute for Evolutionary Anthropology, Deutscher Platz 6, 04103 Leipzig, Germany; vincent_maibach@eva.mpg.de
