# Supplementary material for: Differences in MHC-B diversity and KIR epitopes in two populations of wild chimpanzees
Source: Immunogenetics. 2019 Dec 3;71(10):617–33. doi: 10.1007/s00251-019-01148-3 (PMC6900261; doi:10.1007/s00251-019-01148-3)
Supplement: Supplementary file 2 — The presence or absence of the Bw4 and C1 (MHC-B-C1) KIR epitopes for all individuals used for the calculation of the KIR epitope frequencies, including data used from de Groot et al. (2010), Wroblewski et al. (2015) and Wroblewski et al. (2019). Chimpanzee subspecies, population and study from which we took the data are indicated. (XLSX 16 kb) [file 251_2019_1148_MOESM2_ESM.xlsx]

## Sheet: supplementary table 2
subspecies	population (study)	individual	KIR epitope		Title: Differences in MHC-B diversity and KIR epitopes in two populations of wild chimpanzees
western	BPRC (de Groot et al. 2010)	Debbie	Bw4/Bw4		Journal: Immunogenetics
		Diana	Bw4/C1		Authors: Vincent Maibach*, Kevin Langergraber, Fabian H. Leendertz, Roman M. Wittig, Linda Vigilant
		Frits	Bw4/Bw4		*Department of Primatology, Max Planck Institute for Evolutionary Anthropology, Deutscher Platz 6, 04103 Leipzig, Germany; vincent_maibach@eva.mpg.de
		Gerrit	C1/-
		Gina	Bw4/Bw4
		Indira	Bw4/-
		Isaac	Bw4/C1
		Jacob	C1/-
		Jolanda	Bw4/-
		Karin	C1/-
		Liesbeth	Bw4/Bw4
		Louise	Bw4/Bw4
		Marco	Bw4/-
		Marga	-/C1
		Nina	Bw4/-
		Pearl	Bw4/C1
		Regina	Bw4/Bw4
		Renee	Bw4/Bw4
		Sherry	Bw4/-
		Sonja	Bw4/Bw4
		Tasja	C1/Bw4
		Toetie	Bw4/Bw4
		Wodka	Bw4/-
		Yoko	-/C1
		Mario	Bw4/Bw4
	Yerkes (Wroblewski et al. 2019)	Alex	C1/Bw4
		Blair	Bw4/C1
		Buckwheat	C1/-
		Chatter	-/-
		Cheryl B	-/Bw4
		Combo	Bw4/C1
		Dali	Bw4/Bw4
		Fritz	-/Bw4
		Harry	-/Bw4
		Hulk	Bw4/C1
		Jena	-/C1
		Kareem	Bw4/Bw4
		Loulou	Bw4/C1
		Martha	-/Bw4
		Mouse	Bw4/-
		Nemo	Bw4/-
		Phineas	-/Bw4
		Ross	C1/C1
		Todd	C1/Bw4
		Tank	Bw4/C1
	Taï	Ouganda	-/-
		Mila	Bw4/C1
		Candy	Bw4/C1
		Vasco	-/-
		Porthos	Bw4/Bw4
		Dartagnon	C1/C1
		Jome Iome	C1/Bw4
		Ehra	C1/C1
		Kady	-/C1
		Leo	-/Bw4
		Noah	Bw4/Bw4
		Dorry	C1/C1
		unknown I	C1/C1
		Tita	-/C1
		Orest	Bw4/Bw4
		Shogun	Bw4/-
		Louise	Bw4/C1
		Ishas Baby	C1/Bw4
		Atra	Bw4/Bw4
		Wapi	C1/-
		Olivia	Bw4/Bw4
		Olduvai	Bw4/Bw4
		Virunga	C1/-
		Ophelia	Bw4/Bw4
	Wroblewski et al. 2019	Alice	Bw4/Bw4
		Berta	Bw4/Bw4
		Cindy	C1/C1
		Linda	C1/Bw4
	frequency Bw4		0.726027
	frequency C1		0.465753
cental	Tchimpounga (Wroblewski et al. 2019)	Agnagui	C1/-
		Bailele	-/Bw4
		Bayokele	C1/-
		Bimangou	Bw4/C1
		Botsomi	Bw4/-
		Casimir	-/Bw4
		Castro	-/-
		Chinoc	-/-
		Clara_T	-/-
		Dzeke	C1/Bw4
		Elikia	C1/Bw4
		Fan Tuek	-/C1
		Gao	Bw4/-
		Golfi	-/-
		Grand Maitre	Bw4/C1
		Imphondo	-/-
		Loufoumbou	Bw4/-
		Lufino	Bw4/Bw4
		Marcelle	Bw4/C1
		Moka	Bw4/C1
	Yerkes (Wroblewski et al. 2019)	Barbara	-/-
		Fred Astaire	-/Bw4
		Sonja	C1/-
	frequency Bw4		0.565217
	frequency C1		0.434783
eastern	Gombe (Wroblewski et al. 2015)	CH003	-/Bw4
		CH120	-/-
		CH026	-/-
		CH031	-/-
		CH056	-/-
		CH072	-/Bw4
		CH028	-/Bw4
		CH025	-/-
		CH054	-/-
		CH073	-/-
		CH116	-/C1
		CH007	-/C1
		CH050	-/-
		CH061	-/-
		CH115	-/Bw4
		CH020	-/-
		CH012	-/Bw4
		CH011	Bw4/Bw4
		CH016	-/Bw4
		CH021	-/Bw4
		CH103	-/Bw4
		CH006	Bw4/Bw4
		CH017	Bw4/Bw4
		CH053	-/Bw4
		CH077	-/Bw4
		CH132	-/Bw4
		CH001	-/Bw4
		CH127	-/Bw4
		CH015	-/Bw4
		CH035	-/-
		CH055	-/-
		CH036	-/-
		CH078	Bw4/Bw4
		CH090	-/Bw4
		CH105	-/-
		CH119	-/-
		CH019	Bw4/C1
		CH117	-/Bw4
		CH018	-/-
		CH033	Bw4/Bw4
		CH062	-/Bw4
		CH099	-/-
		CH101	-/-
		CH133	-/-
		CH071	-/-
		CH091	-/-
		CH057	-/Bw4
		CH041	-/-
		CH104	Bw4/-
		CH002	Bw4/Bw4
		CH097	Bw4/Bw4
		CH010	-/Bw4
		CH029	-/-
		CH030	-/-
		CH080	-/-
		CH022	Bw4/C1
		CH079	-/-
		CH108	-/-
		CH052	-/Bw4
		CH013	-/Bw4
		CH034	Bw4/-
		CH058	-/Bw4
		CH024	-/-
		CH032	-/-
		CH060	-/-
		CH114	Bw4/-
		CH004	-/Bw4
		CH027	-/Bw4
		CH123	-/-
		CH102	-/Bw4
		CH014	-/-
		CH051	Bw4/Bw4
		CH009	-/Bw4
		CH005	Bw4/Bw4
		CH008	Bw4/Bw4
		CH023	-/-
		CH096	-/-
		CH044	-/C1
		CH094	-/-
		CH098	-/-
		CH125	-/-
		CH039	-/Bw4
		CH049	-/-
		CH111	-/-
		CH069	-/-
		CH059	-/-
		CH066	Bw4/C1
		CH122	Bw4/C1
		CH075	-/Bw4
		CH046	-/Bw4
		CH112	-/Bw4
		CH065	-/-
		CH068	-/Bw4
		CH038	-/C1
		AND	-/C1
		CH042	C1/-
		CH045	-/-
		CH063	-/-
		CH076	-/-
		CH124	-/-
		CH113	-/-
		CH047	-/-
		CH126	-/Bw4
		CH067	-/Bw4
		CH048	-/Bw4
		CH088	Bw4/Bw4
		CH086	-/Bw4
		CH092	-/-
		CH093	-/-
		CH110	Bw4/-
		CH064	-/-
		CH100	-/-
		CH085	-/-
		CH109	C1/-
		CH089	Bw4/-
		CH107	-/Bw4
		CH083	-/Bw4
		CH087	-/-
		CH118	-/Bw4
		CH106	Bw4/-
		CH070	-/-
		CH082	-/-
		CH128	-/-
		CH129	Bw4/-
		CH137	-/C1
	Wroblewski et al. 2019	Bihati	Bw4/Bw4
		Cleo	-/-
		Diana	-/-
		Maya	Bw4/Bw4
		Tongo	Bw4/-
		Trixie	-/-
	Yerkes (Wroblewski et al. 2019)	MissEve	-/Bw4
	Kibale	N319-2	-/Bw4
		N319-4	Bw4/Bw4
		N319-5	-/-
		N320-6	-/Bw4
		N320-8	-/Bw4
		N322-4	Bw4/Bw4
		N322-5	-/-
		N322-6	Bw4/Bw4
		N322-7	Bw4/Bw4
		N323-6	-/-
		N326-5	-/Bw4
		N328-9	-/Bw4
		N331-4	Bw4/Bw4
		N331-6	-/-
		N344-6	Bw4/Bw4
		N349-3	Bw4/-
		N350-6	-/Bw4
		N374-5	-/Bw4
		N378-6	-/Bw4
		N387-1	-/-
		N390-10	-/Bw4
		N391-9	-/Bw4
		N396-4	Bw4/Bw4
		N403-9	Bw4/-
		N408-4	-/Bw4
		N410-5	-/-
		N411-1	Bw4/Bw4
		N412-10	Bw4/Bw4
		N412-7	-/-
		N413-1	-/Bw4
		N414-6	Bw4/-
		N415-10	Bw4/-
		N415-9	-/Bw4
		N416-1	-/Bw4
		N426-2	-/Bw4
		N433-8	Bw4/Bw4
		N443-7	Bw4/Bw4
		N444-10	Bw4/Bw4
		N444-6	Bw4/Bw4
		N444-7	Bw4/-
		N445-2	-/Bw4
		N445-4	-/Bw4
		N446-3	-/Bw4
		N446-5	-/-
		N449-7	-/Bw4
		N451-18	Bw4/-
	frequency Bw4		0.573034
	frequency C1		0.0674157
